# Supplementary material for: Regulation of Transcriptional Activity of Merkel Cell Polyomavirus Large T-Antigen by PKA-Mediated Phosphorylation
Source: Int J Mol Sci. 2023 Jan 3;24(1):895. doi: 10.3390/ijms24010895 (PMC9820997; doi:10.3390/ijms24010895)
Supplement: Supplementary file 1 [file ijms-24-00895-s001.zip]

Archive with 1 entries (1 files):
- ijms-2021411-supplementary.pdf
